# Supplementary material for: Intronic Cis-Regulatory Modules Mediate Tissue-Specific and Microbial Control of angptl4/fiaf Transcription
Source: PLoS Genet. 2012 Mar 29;8(3):e1002585. doi: 10.1371/journal.pgen.1002585 (PMC3315460; doi:10.1371/journal.pgen.1002585)
Supplement: Table S1 — Angiopoietin-like protein sequences used for inferring phylogenic relationships. (TXT) [file pgen.1002585.s008.txt]

Table S1: Angiopoietin-like protein sequences used for inferring phylogeny.
>Hs_Angiopoietin-like 1_NP_004664 
MKTFTWTLGVLFFLLVDTGHCRGGQFKIKKINQRRYPRATDGKEEAKKCAYTFLVPEQRITGPICVNTKGQDASTIKDMITRMDLENLKDVLSRQKREIDVLQLVVDVDGNIVNEVKLLRKESRNMNSRVTQLYMQLLHEIIRKRDNSLELSQLENKILNVTTEMLKMATRYRELEVKYASLTDLVNNQSVMITLLEEQCLRIFSRQDTHVSPPLVQVVPQHIPNSQQYTPGLLGGNEIQRDPGYPRDLMPPPDLATSPTKSPFKIPPVTFINEGPFKDCQQAKEAGHSVSGIYMIKPENSNGPMQLWCENSLDPGGWTVIQKRTDGSVNFFRNWENYKKGFGNIDGEYWLGLENIYMLSNQDNYKLLIELEDWSDKKVYAEYSSFRLEPESEFYRLRLGTYQGNAGDSMMWHNGKQFTTLDRDKDMYAGNCAHFHKGGWWYNACAHSNLNGVWYRGGHYRSKHQDGIFWAEYRGGSYSLRAVQMMIKPID
>Bt_ Angiopoietin-like 3_NP_001073814.1
MYTIKLFLIIAPLVISSRTDQDYTSLDSISPEPKSRFAMLDDVKILANGLLQLGHGLKDFVHKTKGQINDIFQKLNIFDQSFYDLSLQTNEIKEEEKELRRATSKLQVKNEEVKNMSLELDSKLESLLEEKILLQQKVRYLEDQLTDLIKNQPQIQEYLEVTSLKTLVEQQDNSIKDLLQIVEEQYRQLNQQQSQIKEIENQLRRTGIKESTEISLSSKPRAPRTTPSFHSNETKNVEHDDIPADCTIIYNQGKHTSGIYSIRPSNSQVFNVYCDVKSGSSWTLIQHRIDGSQNFNETWENYKYGFGRLDGEFWLGLEKIYSIVMQSNYILRIELEDWKDKYYTEYSFHLGDHETNYTLHLAEISGNGPKAFPEHKDLMFSTWDHKAKGHFNCPESNSGGWWYHDVCGENNLNGKYNKPKAKAKPERKEGICWKSQDGRLYSIKATKMLIHPSDSENSE
>Bt_ Angiopoietin-like 4_NP_001039508.1
MRCAPTAGAALMLCAATAGLLSAQGRPEPPETPRFASWDEVNVLAHGLLQLGHGLREHVERTRGQLGELERRLGACGAACKDPEGSAAPPRAQANLVNPGGGDASPETLRSLKTQLEAQNSRIQQLFQKVAQQQRHLEKQQLRIQNLQSQMDHLAPRHLGHEMAKPARRKRLPKMAQLAGPAHNISRLHRLPRDCQELFEEGERESGLFQIQPQGSPPFLVNCKMTSDGGWTVIQRRQDGSVDFNQPWEAYKDGFGDPQGEFWLGLEKVHHILGDRGSRLAVQLQDWEGNAESLQFPIHLGGEDTAYSLQLTPPVASKLGATTFSPSGLSLPFSTWDQDHDLRGDKNCARSLSGGWWFGTCSHSNLNGQYFHSIPRQRQQRKKGIFWKTWRGRYYPLQATTILVQPTAAS
>Cf_ Angiopoietin-like 3_ENSCAFP00000027734
MYTIKLFLFIIPLVISSKIDRDYSSYDSVSPEPKSRFAMLDDVKILANGLLQLGHGLKDFVHKTKGQINDIFQKLNIFDQSFYDLSLQTNEIKEEEKELRRTTSKLQVKNEEVKNMSLELNSKVESLLEEKILLQQKVRYLEKQLTSLIKNQPEIQEHPEVTSLKTFVEQQDNSIKDLLQTVEEQYRQLNQQHSQIKEIENQLRNVIQESTENSLSSKPRAPRTTPFLHLNETKNVEHNDIPANCTTIYNRGEHTSGIYSIRPSNSQVFNVYCDVKSGSSWTLIQHRIDGSQNFNETWENYRYGFGRLDGEFWLGLEKIYSIVKQSNYILRIELEDWNDNKHYIEYFFHLGNHETNYTLHLVEITGNILNALPEHKDLVFSTWDHKAKGHVNCPESYSGGWWWHNVCGENNLNGKYNKQRAKTKPERRRGLYWKSQNGRLYSIKSTKMLIHPIDSESSE
>Cf_ Angiopoietin-like 4_XP_533928.3
QSPPSAAGAALVLYAAAAGFLIARGSPTPPEPQRFASWDEVNVLAHGLLQLGHGLREHVERTQGQLGALERRLGACGAACKEPGGSAAPPRAPEGLGPRGEAAPEALRSLQTQLKTQNSRIEQLFHKVAQQQRHLEKQQLKIQKLQSQVGLLGPMHLGHGMVKAARKKRLPKMAQLVGPAHNISRLHRLPRDCQELFEEGERQSGLFQIQPQGSPPFLVNCKMTADGGWTVIQRRQDGSVDFNQPWEAYKAGFGDPHGEFWLGLEKVHRILGDRGSRLAVQLQDWEGNAESLQFPVHLGGEDTAYSLQLTAPVANELGATTVAPSGLSLPFSTWDQDHDLRGDKNCAKSLSGGWWFGTCGHSNLNGQYFRSIPHQRQQRKKGIFWKTWRGRYYPLQATTMLIQPTATEAAS
>Dr_ Angiopoietin-like 3_NP_571893.1
MLILLLWLSLSTTSAAPNSKKSPTEAPILITAPPTEARSRFAMLDDVRLLANGLLQLGQSLREFVHKTKSQINGIFQKLNVFDRSFYQLSVVTSEIKEEEEKLKETTIFLKANNEEIRNLSLEINSKINNILQERSQLHTKVGGLEEKLKGLSQSMMPLEQLQEITALKDVIETQERTITDLLRSVKEQHDQLNYQKIKIKSLEDKVNYDTFQDTIEKPMDLNPETPDPFLYLTTNSTNGTKDINDFPADCSEVFTRGQKTSGIYPIKPNQSEPFYVYCEITPDGAATVIQRREDGSVDFDQSWEKYEHGFGKLEKEFWLGLAKIHSIAQQGEYILHIELEDWKEEKRFIEYTFTLEGPASDYALHLAPLSGDLSDAMSNHTGMKFSTKDRDNDNHDESNCARNYTGGWWFDACGDTNLNGRYAWMRSKARHQRRKGSSYTLKSTKITIRPSTHFNNP
>Dr_ Angiopoietin-like 4_NP_001243132.1
MKVPLANLLCITVLASSGTSFPMERRGAAAGKEKRVQYAAWDDVNVLAHGMLQLGQGLKEHVDKTKGQVRDITIKMKVFNVTVSELGKLTQQLQEDNELLKAKAQNLEDSESLVLNVSTDLRQKTDELLKDRQKDHERMNKLEEKVDGLMQGEGLEAANSNYSDARIIQWMLEAQNKRIDDLVERIKQQQEKLDKQNIRIRTLQNQITMKNERLSLKRMEEDVNLNASTEQRDSPVALASDCHELFLRGETSSGLYTIQPSDSQPFEVYCEMTPEGGWTVIQRRQDGSVDFDQLWQAYQNGFGNLNGEFWLGLEKIHSVSKGGNYILKVQFSDWRDEIQSISYRFHLNGQENNYSLRILESPAGNTESSLPTETSAVPFSTRDKDNDQKNDLNCAKQLSGGWWFSNCGRSNLNGRYFVTPAPKQRHQRKQGVFWKTWRGRYYPLKTTTMMIAPAEIVNKS
>Hs_ Angiopoietin-like 3_NP_055310.1
MFTIKLLLFIVPLVISSRIDQDNSSFDSLSPEPKSRFAMLDDVKILANGLLQLGHGLKDFVHKTKGQINDIFQKLNIFDQSFYDLSLQTSEIKEEEKELRRTTYKLQVKNEEVKNMSLELNSKLESLLEEKILLQQKVKYLEEQLTNLIQNQPETPEHPEVTSLKTFVEKQDNSIKDLLQTVEDQYKQLNQQHSQIKEIENQLRRTSIQEPTEISLSSKPRAPRTTPFLQLNEIRNVKHDGIPAECTTIYNRGEHTSGMYAIRPSNSQVFHVYCDVISGSPWTLIQHRIDGSQNFNETWENYKYGFGRLDGEFWLGLEKIYSIVKQSNYVLRIELEDWKDNKHYIEYSFYLGNHETNYTLHLVAITGNVPNAIPENKDLVFSTWDHKAKGHFNCPEGYSGGWWWHDECGENNLNGKYNKPRAKSKPERRRGLSWKSQNGRLYSIKSTKMLIHPTDSESFE
>Hs_ Angiopoietin-like 4_NP_647475.1
MSGAPTAGAALMLCAATAVLLSAQGGPVQSKSPRFASWDEMNVLAHGLLQLGQGLREHAERTRSQLSALERRLSACGSACQGTEGSTDLPLAPESRVDPEVLHSLQTQLKAQNSRIQQLFHKVAQQQRHLEKQHLRIQHLQSQFGLLDHKHLDHEVAKPARRKRLPEMAQPVDPAHNVSRLHRLPRDCQELFQVGERQSGLFEIQPQGSPPFLVNCKMTSDGGWTVIQRRHDGSVDFNRPWEAYKAGFGDPHGEFWLGLEKVHSITGDRNSRLAVQLRDWDGNAELLQFSVHLGGEDTAYSLQLTAPVAGQLGATTVPPSGLSVPFSTWDQDHDLRRDKNCAKSLSGGWWFGTCSHSNLNGQYFRSIPQQRQKLKKGIFWKTWRGRYYPLQATTMLIQPMAAEAAS
>Gg_ Angiopoietin-like 3_NP_001128594.1
MKIILLLLFVAPLALSVRAEKDFAFLDSAATPETKSRFAMLDDVRILANGLLQLGHGLKDFVHKTKGQMNDIFQKLYIFDRSFYELSLQTSEIKEEEEQLRQTTARLQINNEEIKNLSQEMNLKIEDLIQNKIQLQEKVWGLEDKVTKLAIIQPTVQETNEISSLKAFVEQQDNHIKQLHKVVEDQHVQLDKQHNQIMELEDKLNHIELQELAENSFLEEQAESNEGSPFLVHNSTAVMHKLEGATPDCTALYNSGIRSSGIYTIKPNGSEAFDVYCEMKFGTSWTVIQNRVDGSLDFNQTWDAYTNGFGDLNEEFWLGLNKTFSITKQGDYILRIELQDWKDNKRYVEYAFTLGGPETDYVLQLSRISGSIPNALPEQTELRFSTADRDMAIINDLDCPQNYLGGWWHSECEETNLNGKYVTPRSKGRLDRTKGLYWKPKNGRYYLLKSTKIMIHPTDLKIFD
>Gg_ Angiopoietin-like 4_XP_001232284.2
MSQSGEKEQGTEPSGSEKSAQDHTNRRFTKRHDHQQLPAPIAALHHVSHPTGGCSVPPGGTWLLSLMKAQEKVNLLIPLHPKDNKTQSPKWKINPKKSFSHTNQSHNVSVEPALPHKLPEDCQQLFLAGQQSSGVFQVQPSGSQPFKVYCDMTAEGGWTVIQRRTDGSVDFDQLWDAYKNGFGDLHGDFWLGLEKIHHLVQEGRYDLLIELEDWEGNSQEIQFEFSLGGESTAYTLNLLGPLSGELENAIGDFRQLPFSTRDRDHDLKADTNCAKHLSGGWWFSTCGHANLNGKYFRSIPRQRHERKQGIFWKTWKGRYYPLKSTTMKIQPAALEAEP
>Ip_ Angiopoietin-like 4_in silico translated from EST CK419825
GNHSDARAIQLQLEAQNQRIDELVERIKQQQEKLDKQNIRIRALQSQIQMRKERLNPSADEVRTEQQDTATASNCHDVFLRGETTSGVYTLQPRDSLPLHVYCEMTSDGGWTVIQRRRDGSVDFDQLWNEYQNGFGNLDGEFWLGLEKMYRLTKDEDFILKIQMTDWRDEHQSVQYRFRLNGEDKNYSLQILESPDGNLESSLSTESSSLPFSTRDKDNDWEYDFNCAKHLSGGWWFSNCGRSN
>Mm_ Angiopoietin-like 3_NP_038941.1
MHTIKLFLFVVPLVIASRVDPDLSSFDSAPSEPKSRFAMLDDVKILANGLLQLGHGLKDFVHKTKGQINDIFQKLNIFDQSFYDLSLRTNEIKEEEKELRRTTSTLQVKNEEVKNMSVELNSKLESLLEEKTALQHKVRALEEQLTNLILSPAGAQEHPEVTSLKSFVEQQDNSIRELLQSVEEQYKQLSQQHMQIKEIEKQLRKTGIQEPSENSLSSKSRAPRTTPPLQLNETENTEQDDLPADCSAVYNRGEHTSGVYTIKPRNSQGFNVYCDTQSGSPWTLIQHRKDGSQDFNETWENYEKGFGRLDGEFWLGLEKIYAIVQQSNYILRLELQDWKDSKHYVEYSFHLGSHETNYTLHVAEIAGNIPGALPEHTDLMFSTWNHRAKGQLYCPESYSGGWWWNDICGENNLNGKYNKPRTKSRPERRRGIYWRPQSRKLYAIKSSKMMLQPTT
>Mm_ Angiopoietin-like 4_NP_065606.2
MRCAPTAGAALVLCAATAGLLSAQGRPAQPEPPRFASWDEMNLLAHGLLQLGHGLREHVERTRGQLGALERRMAACGNACQGPKGKDAPFKDSEDRVPEGQTPETLQSLQTQLKAQNSKIQQLFQKVAQQQRYLSKQNLRIQNLQSQIDLLAPTHLDNGVDKTSRGKKLSKMTQLIGLTSNATHLHRPARDCQELFQEGERHSGLFQIQPLGSPPFLVNCEMTSDGGWTVIQRRLNGSVDFNQSWEAYKDGFGDPQGEFWLGLEKMHSITGDRGSQLAVQLQDWDGNAKLLQFPIHLGGEDTAYSLQLTEPTANELGATNVSPNGLSLPFSTWDQDHDLRGDLNCAKSLSGGWWFGTCSHSNLNGQYFHSIPRQRQERKKGIFWKTWKGRYYPLQATTLLIQPMEATAAS
>Ol_ Angiopoietin-like 3_ENSORLP00000013132
MKLFLLLLVVVSSTAVVFSGNSGRQQVPTLPPEAFITAPTPTEIKSRFAMLDDVRLLANGLLQLGQSLREFVHKTKAQINDIFQKLNIFDRSFYQLSVVTSEIKEEEEELKKTTSFLKANNEEIRNLSLEINSKINNILQERTQLQKKVGSLEERLKGLSQSMIPSDQLSEITTLKEVIDAQERTITSLLKSVKEQHDQLDNQNTKIKHLEEKLSFDSFQDTVDKPVDPDQTASDIFEYLTANTTGLEINDLPVDCSDLFNKGEDNSGIYMIKPNQSEPFYVYCEIDSDGSLTVIQRRLDGSVDFDESWDKYEKGFGDLEKDFWLGLQKIHSLTQQRPYILRIDLEDWKEEKHWAEYHFVVGSPSTGYTLHVSNFSGDLQDAMTNLNGMKFSTKDRSNNDQRDSSCARNNTGGWWQSMSCESNLNGKYLWMRAKGRSVRRKGVHWRPRTGPSYYFKKTKITLRPAITANKA
>Ol_ Angiopoietin-like 4_ ENSORLP00000006679		
MKTSLGTLTLCMVALMATGFPFERKGASGGAAKEKRVQYAAWDDVNVIAHGLLQLGQGLKEHVDKTKVQMRDIFAKLKVFNRTMSELGKESQRLREEEEVLRARAQGLEDREGQLLNVTAELREKAEEIQQERRTMSERMSRLEERVDSMLQGAAASPDMSAGARNNSHDGSIQDMVESQSRRINDLMERVRLQQDKLDKQNVRIRTLQSQIQQPRQRSSFPGRSSTEDPLQGGAAEQQDTPVVQSNRTAVDCHDLFLRGQTTSGVYSVQPAGSEPFSVFCEMTADGGWTVIQRRQDGSVDFDQLWAAYEKGFGSLEGEFWLGLQNIHSIVQDNSYVLSIQLSDWGEDFVSVHLPIQLGGKQTNYSLLVQEPVAANSLQSSLGSDSAAAGLSFSTPDRDNDLKVDISCAKLLSGGWWFSNCGRSNLNGRYFQSPPPKQRHQRKQGIFWKTWRGRYYPLKSSVMMIAP
>Ss_ Angiopoietin-like 3_NP_001003926.1
MYTIKLFLLIAPLVISSRIDQDSSSLDSVSPEPKSRFAMLDDVKILANGLLQLGHGLKDFVHKTKGQINDIFQKLNIFDQSFYDLSLQTNEIKEEEKELRRTTFKLQVKNEEVKNMSLDLNSKVESLLEEKILLQHKVRYLEDQLTNLIKNQPEIQEHPDITSLKTFVEQQDNSIRDLLQTVEEQYRQLNQQHSQIKEIENQLRRTGTQESTENASKPRVPRTTPSLHLNETRNVEHNDIPADCTVIYNRGDQTSGIYSIRASNSQVFNVYCDVKSGSSWTLIQHRIDGSQNFNETWENYRYGFGRLDGEFWLGLEKIYSIVKQSNYILRIELEDWNDNEYYIEYSFHLGDHETNYTLHLVEIAGNVPNALPEHEDLMFSTWDHKAKGHVNCPESYSGGWWCHDVCGENNLNGIYKKPKAKIKPERRGICWKSQNGRLYSIKSTKMLIHPIDSESSELTKAIA
>Ss_ Angiopoietin-like 4_NP_001033733.1
MRSAPTARAALVLCAATAGLLSAQGSPEPPEAPRFASWDEVNVLAHGLLQLGRGLREHVERTRGQLGALERRLSACGAACKDPEGSAVPPLTAGNLVPSQSDAAPETLHSLQTQLKAQNSKIQQLFQKVAQQQRHLEKQHLRIQNLQGQLDHLAPMHLGHGVAKAARRKRLPKMTQPAGPAHNISRLHRLPRDCQELFEEGERQSGLFQIQPQGSPPFLVNCKMTSDGGWTVIQRRQDGSVDFNQPWEAYKDGFGDPKGEFWLGLEKVHRIMGDRGSRLAVQLQDWEGNAESLQFPVHLGGEDTAYSLQLTAPVASKLGATIDTPSGLSLPFSTWDQDHDLRGDKNCAKIPSGGWWFGTCSHSNLNGQYFHSIPRQREQRKKGIFWKTWRGRYYPLQATTMLIQPTVAEVAS
>Tr_ Angiopoietin-like 3a_ENSTRUP00000047391
MKLLYLLLLASCTAATPLESSSREKYTTLPSDVFTTATMPPEAKSRFALLDDVRLLANGLLQLGQSLREFVHKTKGQINDIFQKLNIFDRSFYQLSVVTSEIKEEEAELKKTTNYLKANNEEIKNLSLEINSKINSILQERAQLQSKVGNLEEKMQGLSQSMVPLDHVNEITTLKEVIETQEKTIGILLNAVREQHDQLNNQKIKITNLEDKISYDNYQDTVDKAKYPDPDISDLFEYLAGNSSLDTNELATDCSELFDKGETNSGIYVIKPNQSEPFYVYCEMGSDGGSTVVQRRVDGSVEFNQSWNKYELGFGDLQNDFWLGLEKIYSLTQQGDYILRIDLEDWKEERHWAEYQFSLEGPSKDYIIQVTSFSGDLPDALANSTGMRFSTKDRNTDDNQNSNCNRSYTGGWWVNACGETHLNGRYQWLRAKGRAPRRRGIHWRPAAGPSFYLKMTKMTLLPVQHTNQH
>Tr_ Angiopoietin-like 3b_ENSTRUP00000004896
AHVLLLVLLSAGVPALCEPKEQPGVQPVAPTQAPRSRFAALDDVRLLGNGLLQLGQSLREFVQKTKGQINDIFQKLSIFDRSFNQLSVLTSEIKEEEEELKKTTVVLKASNDEIKGLSVQIVSKVDSILQEKSNLHDKLEGLEEKLSSLSNGLVPRQQAAEINSLREVIHSQETSIRELLRAVTDQSDQLNLQRMKIKTLEEKLSRKPQETIEKIPEVFSSEMPMLSAHQPPHLTSTSELMRDLPSDCSQLFDRGARVSSVYSIQPHGSEPFMVFCDMSKGHGETVIQRRMDGLINFDQTWETYENGFGALQEEFWLGLRNIRSLLVRGNSVLHVQLEDWKQGRHSSEYTFYLHGPEEDYVIDLRLLSGDLPDPMGNLTGMAFSTKDRDSDQQRDSDCAHGYTGGWWFNACGDAFLNGKYFQMRPKGRTERRKGIQWRSGPKAFTSLMSTQISVRQMAPPSSVSSTSS
>Tr_ Angiopoietin-like 4a_ENSTRUP00000023243
MKTTLATLTLCLVVLMATGFPFDRKGGSAAGGGSKEKRVQYAAWDDVNVIAHGLLQLGQGLKEHVDKTKVQMRDVSTKLKVFNRTMTDLAKESQKLRVEGEALKGRARELEDREGQLLNVTAELREKAEEMQLERRAMSERMSRLEERVDSLLQGGGVLPDLEAGAKNSSDARHIQVMLENQNRRIDDLLERIRLQQEKLDKQNVRIRTLQSLLRSHGAFLDFPQVVESRNGDASVEQSDSPIETVSDCHELFLRGETTSGVYTIQPVNAEPFKVFCEMTADGGWTVIQRRQDGSLDFDQLWEAYVKGFGSLTGESWLGLEKIHSIAKDGGYILNIQLTDWNGDVASVKLPFSLGGGESKYSLQVRKDGPFSPLERSLGADVLHGLPFSTRDQDNDQKNDTNCAKHLSGGWWFSSCGHSNLNGRYFQSPPPKHRHQRKQGIFWKSWRGRYYPLKNTVMLIAPVSVQSKS
>Tr_ Angiopoietin-like 4b_ENSTRUP00000018643
MKDRVLVVSRVINNYKSLPSRFKVAVEPLDKYASWDDVNVVSHGLLQLGQGLKEHVDKTKAQTRDVNAKLKSLDAAVEEVERRQRKQDEALRAGSKEAEDREKLLAALAEEVEEVKKQSKNINSKVDKLEEKLEDGGHLGVSRGCLQKMVAAQNRRIDQLVEKLEQQQDKLDKQSLHLQMLQTKVSRGSSRATTHPSAAGNRPHLSSCSTRFHTRVSGGVRDCHHLYVRGQRASGVYTIQPEGSEPFAVFCDMTSEGGWTVIQKRYDGAQNFNQLWEGYKRGFGSLDGEFWLGLEKIRSVSKQGPYQLQVELSDGAGQQLPVARYLFQLDGEEKKFALHLEDEAPSPRTSTGSSGIPFSTADRDNDLSEDVSCAKLLSGGWWFSSCGDWNLNGRFPRRPSGPSRKQTRKMFWTSKGQRHSVRTTLLKIAPTTMKLRS
>Tn_ Angiopoietin-like 3_ENSTNIP00000010672
TPVLLLALLFVGVPALCDSKEELFLQTTAPTQAPRSRFAALDEVRLLANGLLHLGQSMREFVQKTRGQISDIFQKLNIFDRSFYQLSVLTSEIKEEEEELKKTTVVLKASNDEIKDLSAQISFKVDSILQEKSDLQDKLEGLEEKLSSMSKSAPLRYQAAEINNSIHTQEVIHSQDNSIRELLRAVRHQSHQLNLHRVKIKSLEEKLTTGKKPQETVERISEVSSAETPTLSPYQASHSASTSELMNLPSDCSQLFESGVRISSVYAIRPHSSEPFVVFCDMSEDHGETVIQRRMGGLVNFDQTWETYENGFGDLQGEFWLGLSSIRSLLARGNTVLRVQLEDWKQGSHLSEYNFYLSGPEEDYTINLRLLSGDTPDPMGNLTGMAFSTKDRNSDQQQDSSCAYGYTGGWWFNACGDAHLNGKYFQLRPKGIQWRSGPKAFTSLKSTKISIRHMAPPSSVSSP
>Tn_ Angiopoietin-like 4a_ENSTNIP00000003092 
MKRTLATLTFCLLVLVATGFPFDKKGGSAAGGASKEKRVQYAAWDDVNVIAHGLLQLGQGLKEHVDRTKVQMRDISTKLKLFNRTVTDLGKESQKLRAEGEAAKSRARELEDREGQLLNITAELREKAEEMQLERRAMSARMSRLEEMLPGAEAGAGNGSDARHIQVMLENQNRRIDDLLERIRLQQEKLDKQNARIRTLQNQVGGTKFRSVETRPRVEPDACKQAAAKKTPILLLISGNAEMASDCHELFLRGEATSGVYTIQPVNAQPFKVFCEMTASGGWTVIQRRQDGSVDFDQLWEAYLRGFGSLNGEFWLGLEKIHSISKDGGHILNIQLSDWNGDVASVTLPFSLGGEETQFSLQVRKDGPLSTLERSLGADAHGGLPFSTRDQDNDRKNDTSCAKHLSAGGWWFSSCGHSNLNGRYFQSPPPKHRHQRKQGIFWKSWRGRYYPLKKSVMMVAPASVQSKS
>Tn_ Angiopoietin-like 4_ENSTNIP00000013099 
MKTPQLLVLLSSTLVGVSTAFPAHRSPDPDQDPDQDQYASWDEVNVVAHGLLQLGQGLKEHVDKTKAQTRDINTRLKLLDATVVEVERRWREQEEALRARSSQVEEREKLLAEVAQEVRGKVEEVKKQSQNMDQLEKKGGSDPSWGGWCLQKVLAAQNSRIDPLVEKMEQQEDKLDKQSLRLQRLESKQNTASASTLPRQVSHRRAQRRRDGKPREEEPRSAGGHVCALLSGRARDCQHLYAAGQRASGVYTIQPDGSHPLDVFCDMTSEGGWTVIQRRHDGSQNFNQPWERYKRGFGSLSGEFWLGLEKIRSVSKQGPYQLRVELSNGAGQQLPVARYGFHLDGEDKKFALRLEDETASPPATAGGSGIPFSTADRDNDLAVDVNCAELLSGGWWFSSCGDWNLNGRRPSAPSREQPRKPEAFRTSQGRRRSVKTTLLKIAPTGTGV
>Xt_ Angiopoietin-like 3_ENSXETP00000023732
MNLVLIFILPLVLSATEKDDSAYDSLSTDSKSRFAMLDDVRILANGLLQLGHGLKDFVHKTKGQINEIFQKLNIFDKSVTDLSEQTNEIREKEEELKDTTSKLQENNEELKNISRKINSQVENLLQDKIHLQAKVGSLEEKLFQMTQGTTEGQEIKEISSLKNFVEQQDVNIRHLLKVVQEQHMQLDHQNVQIKDLEDKLSKADLQESVKSVLAVRRSRTGFLNLSNSTDGMVEQNDSRDCNDIYNRGERSSGIYTIRPNGSTAFDVYCEITSESANTVIQRRTDGSVDFNQTWETYLNGFGELTGEFWLGLEKIHAISQQADYILHIELQDWKENWRFVEYMFTLGNQDTSYALQLTQVSGNIPSALPEQREILFSTSDQNSGDLKCPAETFSGGWWNTACSGTNLNGKYIKQRPRTKLDRRRGQGIYWKSEKGRLYSLKSTKIMLYRTDLDSFE
>Xt_ Angiopoietin-like 4_ENSXETP00000047381
MKLLLASITVSLLVLSLLVLGGESWGFSSEKKVQYASWDEVNVLAHGLLQLGHGLKEHVDKTKGQLKEISGKLVQHNVSLLELSRQASEVRESGEALKGRLQELEDKDKQLYDVSQGLKGKVQEISKDRQLLEHRLQNMEAKIQLLEPSKRQNRSEKEDLLSIQTLMEIQSKRIDELLEKIKLQQYKLDKQNLQIKSLQNTVSLTFIANTKHILQIQSNRLETQTWKMNLKKTVEDEVFPSDCHQIFLEGKKSSGIFSIQPSGAQPFEVYCEMTADAGWTVTQRRTDGSVDFDRLWDAYTDGFGNLNGEFWLGLEKMHQITQQGQYLIHIDLQDWENNVQHMEAKFLLAGSNEAYALQLLGPVTGELENALSDFQQLQFSTRDRDQDKKSDFNCAKHLSGGWWFSSCGHSNLNGKYFLSVPRARHERKQGIFWKTWKGRYYPLKSTSIKIRPVDTDLTV
