# Supplementary material for: Intronic Cis-Regulatory Modules Mediate Tissue-Specific and Microbial Control of angptl4/fiaf Transcription
Source: PLoS Genet. 2012 Mar 29;8(3):e1002585. doi: 10.1371/journal.pgen.1002585 (PMC3315460; doi:10.1371/journal.pgen.1002585)
Supplement: Table S2 — Primer sequences used in this study. (XLS) [file pgen.1002585.s009.xls]

## Sheet: Sheet1
Table S2: Primer sequences used in this study
Transcription start site mapping:
Name	Forward	Reverse
Angptl4 5’RACE F	GAGAGTGCTGCGACAGCTAA
Angptl4 5’RACE R2		GCAGCTCCTCTCCTCTCCAT
Angptl4 5’RACE R1		ATCATCCCACGCTGCATATT
Promoter reporter analysis:
Name	Forward	Reverse	Cloning Method
cfos	TAATCTCGAGGTTTAAACCCAGTGACGTAGGAAGTCCA	TAATGGATCCCGAAGTTTGGGGAAAGCCCG	BamHI/XhoI
Dr -5.2kb	TAATCTCGAGGCGATATTTTACTGTTCTGC	TAATGGATCCCTTGCTTGTTTTGTGTCTGTAG	BamHI/XhoI
Dr -3.5kb	TAATCTCGAGCTTCTGTGATGCAGATGTTGTG	TAATGGATCCCTTGCTTGTTTTGTGTCTGTAG	BamHI/XhoI
Dr -1kb	TAATCTCGAGTCCTGGCTTCTGCTCCACTTAC	TAATGGATCCCTTGCTTGTTTTGTGTCTGTAG	BamHI/XhoI
Truncation mapping:
Name	Forward	Reverse	Cloning Method
Dr in3	GGGGACAAGTTTGTACAAAAAAGCAGGCTGTATAAGTCAGTTTATCATT	GGGGACCACTTTGTACAAGAAAGCTGGGTACTGAAAGACACAAACACA	Gateway Recombination
Dr in3.1	GGGGACAAGTTTGTACAAAAAAGCAGGCTGTATAAGTCAGTTTATCATT	GGGGACCACTTTGTACAAGAAAGCTGGGTGAATCAGAGCCTTCATTACTTGA	Gateway Recombination
Dr in3.2	GGGGACAAGTTTGTACAAAAAAGCAGGCTGTCAGTTAATGTAGGGCATCC	GGGGACCACTTTGTACAAGAAAGCTGGGTACTGAAAGACACAAACACA	Gateway Recombination
Dr in3.3	GGGGACAAGTTTGTACAAAAAAGCAGGCTGTCAGTTAATGTAGGGCATCC	GGGGACCACTTTGTACAAGAAAGCTGGGTGGTGTGTTTGGTTAAACATCTGC	Gateway Recombination
Dr in3.4	GGGGACAAGTTTGTACAAAAAAGCAGGCTCCTTGTAGGCTGTTGGAAATAC	GGGGACCACTTTGTACAAGAAAGCTGGGTACTGAAAGACACAAACACA	Gateway Recombination
Dr in3.5	GGGGACAAGTTTGTACAAAAAAGCAGGCTCCTTGTAGGCTGTTGGAAATAC	GGGGACCACTTTGTACAAGAAAGCTGGGTGCAAATGACCTTTGCCCAAG	Gateway Recombination
Dr in3.6	GGGGACAAGTTTGTACAAAAAAGCAGGCTCCTTGTAGGCTGTTGGAAATAC	GGGGACCACTTTGTACAAGAAAGCTGGGTCTGTACCCAAACAAAGATGT	Gateway Recombination
Dr in3.7	GGGGACAAGTTTGTACAAAAAAGCAGGCTCCTTGTAGGCTGTTGGAAATAC	GGGGACCACTTTGTACAAGAAAGCTGGGTTTGAACATGTCACCCAAGAACC	Gateway Recombination
Dr in3.8	GGGGACAAGTTTGTACAAAAAAGCAGGCTGGTCCAGTGTTTGAGATAAG	GGGGACCACTTTGTACAAGAAAGCTGGGTACTGAAAGACACAAACACA	Gateway Recombination
Dr in3.9	GGGGACAAGTTTGTACAAAAAAGCAGGCTACTCCATGCTGGCTTCTGGG	GGGGACCACTTTGTACAAGAAAGCTGGGTACTGAAAGACACAAACACA	Gateway Recombination
Dr in3.10	GGGGACAAGTTTGTACAAAAAAGCAGGCTGTTTAATAACAACACTTCAG	GGGGACCACTTTGTACAAGAAAGCTGGGTACTGAAAGACACAAACACA	Gateway Recombination
Dr in3.11	GGGGACAAGTTTGTACAAAAAAGCAGGCTACTCCATGCTGGCTTCTGGG	GGGGACCACTTTGTACAAGAAAGCTGGGTGCAAATGACCTTTGCCCAAG	Gateway Recombination
Dr in3.12	GGGGACAAGTTTGTACAAAAAAGCAGGCTACTCCATGCTGGCTTCTGGG	GGGGACCACTTTGTACAAGAAAGCTGGGTAACGCTCACACGTCCAGGAT	Gateway Recombination
Dr in3.13	GGGGACAAGTTTGTACAAAAAAGCAGGCTGTCAGTTAATGTAGGGCATCC	GGGGACCACTTTGTACAAGAAAGCTGGGTGAGGAAAGTCTCTGCTTGGG	Gateway Recombination
Dr in3.14	GGGGACAAGTTTGTACAAAAAAGCAGGCTGTCAGTTAATGTAGGGCATCC	GGGGACCACTTTGTACAAGAAAGCTGGGTGGGAGGAAAGAATGCTTGTA	Gateway Recombination
Dr in3.15	GGGGACAAGTTTGTACAAAAAAGCAGGCTGTGGAGAGCCGGACTAAAGG	GGGGACCACTTTGTACAAGAAAGCTGGGTGGTGTGTTTGGTTAAACATCTGC	Gateway Recombination
Dr in3.16	GGGGACAAGTTTGTACAAAAAAGCAGGCTACCAGCAGCCACGGCATTCC	GGGGACCACTTTGTACAAGAAAGCTGGGTGGTGTGTTTGGTTAAACATCTGC	Gateway Recombination
Dr in3.17	GGGGACAAGTTTGTACAAAAAAGCAGGCTACCAGCAGCCACGGCATTCC	GGGGACCACTTTGTACAAGAAAGCTGGGTGAGGAAAGTCTCTGCTTGGG	Gateway Recombination
in3.4_ds-inv	TAATAGATCTGGCCGGCCCCTTGTAGGCTGTTGGAAAT	TAATAGATCTGGCGCGCCCTGAAAGACACAAACACATG	BglII
Site-directed mutagenesis:
Name	Forward	Reverse	Cloning Method
Sub1	ACCCTGGAGTTCAAAACAAAAGATCGATGTGCTTCTGGGTTCTTGGGTGA	TCACCCAAGAACCCAGAAGCACATCGATCTTTTGTTTTGAACTCCAGGGT	Circular PCR/Dpn1/ClaI
Sub2	CAAAACAAACTCCATGCTGGAAATCGATGGCTTGGGTGACATGTTCAAGG	CCTTGAACATGTCACCCAAGCCATCGATTTCCAGCATGGAGTTTGTTTTG	Circular PCR/Dpn1/ClaI
Sub3	GGTTTGTCACTGTTCAAGGTCCAGTGTTTG	GTGACAAACCGAACCCAGAAGCCAGCATGG	Linker mediated PCR
Sub4	TCTGGGTTCTTGGGTGACATTAATCGATGACAGTGTTTGAGATAAGGATT	AATCCTTATCTCAAACACTGTCATCGATTAATGTCACCCAAGAACCCAGA	Circular PCR/Dpn1/ClaI
Sub5	TGGGTGACATGTTCAAGGTCACATCGATTCGATAAGGATTTAGTACACCA	TGGTGTACTAAATCCTTATCGAATCGATGTGACCTTGAACATGTCACCCA	Circular PCR/Dpn1/ClaI
Sub6	TGTTCAAGGTCCAGTGTTTGCAATCGATGGTTAGTACACCATTAAACAAT	ATTGTTTAATGGTGTACTAACCATCGATTGCAAACACTGGACCTTGAACA	Circular PCR/Dpn1/ClaI
Sub7	CCAGTGTTTGAGATAAGGATGCATCGATAAATTAAACAATAAGATAAACA	TGTTTATCTTATTGTTTAATTTATCGATGCATCCTTATCTCAAACACTGG	Circular PCR/Dpn1/ClaI
Sub8	GATAAGGATTTAGTACACCAGAATCGATGCAGATAAACACTTATCCTGGA	TCCAGGATAAGTGTTTATCTGCATCGATTCTGGTGTACTAAATCCTTATC	Circular PCR/Dpn1/ClaI
Sub9	TAGTACACCATTAAACAATACAATCGATGGTTATCCTGGACGTGTGAGCG	CGCTCACACGTCCAGGATAACCATCGATTGTATTGTTTAATGGTGTACTA	Circular PCR/Dpn1/ClaI
Sub10	TAAACAATAAGATAAACACTGCATCGATGAGTGTGAGCGTTTTAAATACT	AGTATTTAAAACGCTCACACTCATCGATGCAGTGTTTATCTTATTGTTTA	Circular PCR/Dpn1/ClaI
Sub11	ATAAACACTTATCCTGGACGGTATCGATGGTTAAATACTTTGGCAACTTT	AAAGTTGCCAAAGTATTTAACCATCGATACCGTCCAGGATAAGTGTTTAT	Circular PCR/Dpn1/ClaI
Sub12	ATCCTGGACGTGTGAGCGTTGCATCGATGGTGGCAACTTTAACATCTTTG	CAAAGATGTTAAAGTTGCCACCATCGATGCAACGCTCACACGTCCAGGAT	Circular PCR/Dpn1/ClaI
Sub13	TGTGAGCGTTTTAAATACTTGTATCGATGGAACATCTTTGTTTGGGTACA	TGTACCCAAACAAAGATGTTCCATCGATACAAGTATTTAAAACGCTCACA	Circular PCR/Dpn1/ClaI
Sub14	TTAAATACTTTGGCAACTTTCCATCGATGTTTTGGGTACAGCCTTGGGCA	TGCCCAAGGCTGTACCCAAAACATCGATGGAAAGTTGCCAAAGTATTTAA	Circular PCR/Dpn1/ClaI
Sub15	TGGCAACTTTAACATCTTTGGCATCGATACGCCTTGGGCAAAGGTCATTT	AAATGACCTTTGCCCAAGGCGTATCGATGCCAAAGATGTTAAAGTTGCCA	Circular PCR/Dpn1/ClaI
Sub16	AACATCTTTGTTTGGGTACATAATCGATACAAGGTCATTTGCAGATGCTT	AAGCATCTGCAAATGACCTTGTATCGATTATGTACCCAAACAAAGATGTT	Circular PCR/Dpn1/ClaI
Sub17	TTTGGGTACAGCCTTGGGCACCATCGATGGGCAGATGCTTGAACATGTGT	ACACATGTTCAAGCATCTGCCCATCGATGGTGCCCAAGGCTGTACCCAAA	Circular PCR/Dpn1/ClaI
Angptl4 intron 3 cloning for sequencing from multiple species:
Name	Forward	Reverse	Cloning Method
Danio_angptl4_ex3-4	CTGAACGCGAGCACTGAACAGCGAG	AACAACTCATGACAGTCAGAAGCCA	Topo TA
Cyprinoforme_anpgptl4_ex3-4	CTGAACGCGAGCTCTGAACAGCGAG	AACAGCTCATGACAGTCAGAAGCCA	Topo TA
Ip_angptl4_ex3-4	CCCGAGTGCTGATGAAGTTC	TCTCTCCACGTAGGAACACA	Topo TA
Danio_in3.2_F	GTCAGTTAATGTAGGGCATCC	AACAACTCATGACAGTCAGAAGCCA	Topo TA
Intron 3 for reporter assay from multiple species:
Name	Forward	Reverse	Cloning Method
Cyprinoforme_in3.2	GGGGACAAGTTTGTACAAAAAAGCAGGCTGTCAGTTAATGTAGGGCATCC	GGGGACCACTTTGTACAAGAAAGCTGGGTACTGAAAGACACAAACACA	Gateway Recompbination
Ol_in3.2	GGGGACAAGTTTGTACAAAAAAGCAGGCTCTCTGCTGATGAAGGAATCC	GGGGACCACTTTGTACAAGAAAGCTGGGTCTGAAAGACATTTTAGGGC	Gateway Recompbination
Ip_in3.2	GGGGACAAGTTTGTACAAAAAAGCAGGCTTCAGTGACTTACACAGCGAG	GGGGACCACTTTGTACAAGAAAGCTGGGTCTGCAAAATAACATTAAACAC	Gateway Recompbination
qRT-PCR assays:
Gene	Forward	Reverse
angptl4	CGAGCGCATCAAGCAACA	TCGCTCGTTTTTCATCGTAATCT
egfp	GAAGAAGTCGTGCTGCTTCA	CCTGAAGTTCATCTGCACCA
18S	CACTTGTCCCTCTAAGAAGTTGCA	GGTTGATTCCGATAACGAACGA
tdT	CACCATCGTGGAACAGTACG	GGCCATGTTGTTGTCCTC
rpl32	CCCTCACCAAACCTAAGATCGT	CTCCAGTTTGCCCTGATCTTG
Dnase I hypersensitivity:
Region	Forward	Reverse
TATA box	CTGAGCAGACTCGCACACTC	CTCATGCTGTTGAAAGGCTAACT
in3.3	GATGTCATCAGAGGGGTGCT	CTCAGTCCCTCAGAGCTCTACAA
in3.4	CTGGACGTGTGAGCGTTTTA	GACACAAACACATGTTCAAGCA
