# Supplementary material for: Intronic Cis-Regulatory Modules Mediate Tissue-Specific and Microbial Control of angptl4/fiaf Transcription
Source: PLoS Genet. 2012 Mar 29;8(3):e1002585. doi: 10.1371/journal.pgen.1002585 (PMC3315460; doi:10.1371/journal.pgen.1002585)
Supplement: Table S3 — Allele designations for stable lines created in this study. (XLS) [file pgen.1002585.s010.xls]

## Sheet: Sheet1
Table S3: Allele designations for stable transgenic lines created in this study
Abbreviated name used in paper	Full allele namea	Tissue specificityb	Propagatedc
Tg(in3.4-Mmu.Fos:GFP)	Tg(in3.4angptl4-Mmu.Fos:GFP)nc2	intestine	Yes
	Tg(in3.4angptl4-Mmu.Fos:GFP)nc3	intestine	Yes
	Tg(in3.4angptl4-Mmu.Fos:GFP)nc4	intestine	No
Tg(-5.2angptl4:GFP)	Tg(-5.2angptl4:GFP)nc5	liver	No
	Tg(-5.2angptl4:GFP)nc6	liver	No
Tg(-3.5angptl4:GFP)	Tg(-3.5kbangptl4:GFP)nc7	liver	No
	Tg(-3.5angptl4:GFP)nc8	liver	No
Tg(-1angptl4:GFP)	Tg(-1angptl4:GFP)nc9	liver	No
	Tg(-1angptl4:GFP)nc10	liver	No
Tg(in3-Mmu.Fos:GFP)	Tg(in3angptl4-Mmu.Fos:GFP)nc11	liver/islet/intestine	Yes
	Tg(in3angptl4-Mmu.Fos:GFP)nc12	liver/islet/intestine	No
Tg(in3.1-Mmu.Fos:GFP)	Tg(in3.1angptl4-Mmu.Fos:GFP)nc13	liver	No
	Tg(in3.1angptl4-Mmu.Fos:GFP)nc14	liver	No
Tg(in3.2-Mmu.Fos:GFP)	Tg(in3.2angptl4-Mmu.Fos:GFP)nc15	islet/intestine	Yes
	Tg(in3.2angptl4-Mmu.Fos:GFP)nc16	islet/intestine	No
Tg(in3.2-Mmu.Fos:tdT)	Tg(in3.2angptl4-Mmu.Fos:TdTomato)nc17	islet/intestine	Yes
	Tg(in3.2angptl4-Mmu.Fos:TdTomato)nc18	islet/intestine	Yes
Tg(in3.3-Mmu.Fos:GFP)	Tg(in3.3angptl4-Mmu.Fos:GFP)nc19	islet	Yes
	Tg(in3.3angptl4-Mmu.Fos:GFP)nc20	islet	No
Tg(-1angptl4:GFP:in3.4inv)	Tg(-1angptl4:GFP:in3.4inv)nc21	liver/intestine	No
	Tg(-1angptl4:GFP:in3.4inv)nc22	liver/intestine	No
Tg(Ipin3.2-Mmu.Fos:GFP)	Tg(Ipu.in3.2angptl4-Mmu.Fos:GFP)nc23	islet	Yes
a Full allele names provided in compliance with the ZFIN Zebrafish Nomenclature Guidelines.
a Tissue specificity of fluorescent protein expression. Note that all lines also display muscle expression, however the intensity of muscle expression varied depending on the construct.
c Some transgenic lines were propagated for future use, while others were terminated.
